# Supplementary material for: Role of Circulating Lipids in Mediating the Diabetogenic Effect of Obesity
Source: Biomedicines. 2025 Dec 20;14(1):11. doi: 10.3390/biomedicines14010011 (PMC12837726; doi:10.3390/biomedicines14010011)
Supplement: Supplementary file 1 [file biomedicines-14-00011-s001.zip]

Archive with 1 entries (1 files):
- biomedicines-4035114-supplementary.pdf
